# Supplementary material for: Germline mutation within COL2A1 associated with lethal chondrodysplasia in a polled Holstein family
Source: BMC Genomics. 2017 Oct 10;18:762. doi: 10.1186/s12864-017-4153-0 (PMC5633883; doi:10.1186/s12864-017-4153-0)
Supplement: Supplementary file 1 — Results of the filtering analysis for variants heterozygous or homozygous mutant in a bulldog calf and a sperm sample of the sire Energy P but missing in an unaffected progeny of Energy P. Shown are the filtered genes containing variants with high- or moderate-impact on protein structure with their position on the bovine genome assembly UMD3.1 and a list of candidate genes for chondrodysplasia [6]. (XLSX 23 kb) [file 12864_2017_4153_MOESM1_ESM.xlsx]

## Sheet: Candidate chondrodysplasia
Gene symbol	Gene full name	Associated phenotype	Bovine Chromosome	Position in bp (UMD3.1 assembly)
SHOX	Short stature homeobox	Chondrodysplasia punctata, short stature	2	104975939 - 104987393
IHH	Indian hedgehog	Brachydactyly type A1	2	107722665 - 107728939
MATN1	Matrilin 1, cartilage matrix protein	Several heritable chondrodysplasias	2	123391976 - 123401774
HSPG2	Perlecan (heparan sulfate proteoglycan 2)	Mutant mice developed chondrodysplasia and hip dysplasia	2	131478230 - 131588309
ALPL	Alkaline phosphatase liver/bone/kidney	Infantile hypophosphatasia	2	131791668 - 131857642
AGPS	Alkyldihydroxyacetonephosphate synthase	Rhizomelic chondrodysplasia punctata type 3	2	19339167 - 19433176
COL3A1	Collagen, type III, alpha 1	Ehlers-Danlos syndrome type IV	2	7317287 - 7356904
GPR1	G protein-coupled receptor 1	Familial GH deficiency (GHRH receptor) / Jansen metaphyseal chondrodysplasia (PTH/PTHrP receptor)	2	94939245 - 94989778
LEPRE1	Leucine proline-enriched proteoglycan (leprecan) 1	Autosomal recessive osteogenesis imperfecta Type VIII	3	104065149 - 104084576
COL9A2	Collagen, type IX, alpha 2	Multiple epiphyseal dysplasia	3	106396599 - 106411482
BGLAP	Bone gamma-carboxyglutamic acid (Gla)	Chondrodysplasia punctata	3	14603346 - 14604390
CTSK	Cathepsin K	Pycnodysostosis	3	19994998 - 20007861
COL11A1	Collagen, type XI, alpha 1	Marshall syndrome / Stickler syndrome	3	40448699 - 40682012
DDR2	Discoidin domain receptor tyrosine kinase 2	Spondylometaepiphyseal dysplasia, short limb-hand type	3	6665895 - 6847779
SLC35D1	Solute carrier family 35 (UDP-GlcA/UDP-GalNAc transporter), member D1	Schneckenbecken dysplasia	3	78601770 - 78644547
PEX19	Peroxisomal biogenesis factor 26	Zellweger syndrome	3	9517705 - 9523145
COL1A2	Collagen, type I, alpha 2	Osteogenesis imperfecta types I-IV / Ehlers-Danlos syndrome type VII	4	11624470 - 11661163
SLC13A1	Solute carrier family 13	Disturbances in inorganic sulfate supply and metabolism, cause a variety of fatal syndromes and several congenital chondrodysplasias	4	88250496 - 88354594
PEX1	Peroxisomal biogenesis factor 1	Peroxisomal Zellweger syndrome	4	9637832 - 9638321
PEX5	Peroxisomal biogenesis factor 5	Zellweger syndrome	5	103530536 - 103547919
FGF23	Fibroblast growth factor 23	ADHR	5	106208024 - 106218568
PEX26	Peroxisomal biogenesis factor 26	Zellweger syndrome	5	109855117 - 109867265
HOXC8	Homeobox C8	Hoxc8 continues to regulate skeletal development	5	26178993 - 26182524
COL2A1	Collagen, type II, alpha 1	Achondrogenesis type II / Czech dysplasia / otospondylomegaepiphyseal dysplasia	5	32450298 - 32481276
PTHrP / PTHLH	Parathyroid hormone-like hormone	Similar phenotype like Jansen type of metaphyseal chondrodysplasia	5	82243871 - 82258858
SOX5	SRY (sex determining region Y)-box 5	Gene null mutations were early lethal and that the mice had mild skeletal abnormalities that affected the size and mineralization rate of a small, distinct subset of endochondral elements	5	85867074 - 87037814
MGP	Matrix Gla protein	Keutel syndrome	5	95456475 - 95459986
EVC	Ellis van Creveld syndrome	Ellis-van Creveld syndrome	6	105170284 - 105275234
LBN / EVC2	Ellis van Creveld syndrome 2	Ellis-van Creveld syndrome	6	105291556 - 105437262
FGFR3	Fibroblast growth factor receptor 3	Many! thanatophoric dysplasias / SADDAN dysplasia / Hypochondroplasia / achondroplasia	6	109690990 - 109704041
BMPR1B	Bone morphogenetic protein receptor type-1B	Acromesomelic chondrodysplasia with genital anomalies	6	30797077 - 31322308
NFIX	Nuclear factor I/X	Marshall-Smith syndrome	7	13590676 - 13659007
COMP	Cartilage oligomeric matrix protein	Multiple epiphyseal dysplasia / pseudoachondroplasia	7	4354383 - 4362113
GPX4	Glutathione peroxidase 4	Sedaghatian type of spondylometaphyseal dysplasia	7	45205077 - 45207498
DTDST / SLC26A2	Solute carrier family 26 (anion exchanger), member 2	Diastrophic dysplasia / Atelosteogenesis type II /Achondrogenesis type IB	7	63280740 - 63302214
HAPLN1	Hyaluronan and proteoglycan link protein 1	Mice: Homozygotes showed defects in cartilage development and delayed bone formation with short limbs and craniofacial anomalies	7	85844630 - 85924686
NEK1	NIMA-related kinase 1	Short-rib thoracic dysplasia 6 with polydactyly	8	1266169 - 1398895
RMRP	RNA component of mitochondrial RNA processing endoribonuclease	Cartilage-hair hypoplasia	8	60244063 - 60244343
NPR2	Natriuretic peptide receptor 2	Miura type of epiphyseal chondrodysplasia	8	60368097 - 60379016
GJA1	Gap junction protein, alpha 1	Autosomal recessive craniometaphyseal dysplasia	9	30127781 - 30140793
COL10A1	Collagen, type X, alpha 1	Schmid metaphyseal chondrodysplasia	9	34961718 - 34994278
PEX7	Peroxisomal biogenesis factor 7	Rhizomelic chondrodysplasia punctata type 1	9	75813334 - 75891935
PEX3	Peroxisomal biogenesis factor 3	Zellweger syndrome	9	81967633 - 81999692
COL9A1	Collagen, type IX, alpha 1	Mice homozygous for the mutation developed mild chondrodysplasia	9	9516623 - 9608712
PEX10	Peroxisomal biogenesis factor 10	Zellweger syndrome	10	51683076 - 51688676
COL5A1	Collagen, type V, alpha 1	Ehlers-Danlos syndrome type II	11	106987522 - 107031394
PEX13	Peroxisomal biogenesis factor 13	Zellweger syndrome	11	43608812 - 43640303
EIF2AK3	Eukaryotic translation initiation factor 2 alpha kinase 3	Epiphyseal dysplasia, multiple, with early-onset diabetes mellitus	11	47300665 - 47384703
MATN3	Matrilin-3 gene	Multiple epiphyseal dysplasia	11	78888896 - 78908236
TNFSF11	Tumor necrosis factor (ligand) superfamily, member 11	TRANCE-deficient mice show chondrodysplasia, with thick, irregular growth plates.	12	12741069 - 12783598
ITGB1	Integrin, beta 1	Mutant mice developed a chondrodysplasia of various severity	13	20248272 - 20292115
CDMP-1 / GDF5	Growth differentiation factor 5	Acromesomelic chondrodysplasia / Grebe chondrodysplasia	13	65340132 - 65343889
MMP9	Matrix metallopeptidase 9	Metaphyseal anadysplasia-2	13	75466513 - 75473824
IMPAD1	Inositol monophosphatase domain containing 1	GPAPP type of chondrodysplasia with joint dislocations	14	25544905 - 25560879
PEX2	Peroxisomal biogenesis factor 2	Zellweger syndrome	14	42315032 - 42330414
SOX6	SRY (sex determining region Y)-box 6	Gene null mutations were early lethal and that the mice had mild skeletal abnormalities that affected the size and mineralization rate of a small, distinct subset of endochondral elements	15	36371592 - 37088565
FAR1	Fatty acyl CoA reductase 1	Peroxisomal fatty acyl-CoA reductase-1 disorder	15	39528011 - 39605847
PTH	Parathyroid hormone	Murk Jansen Metaphyseal Chondrodysplasia / Blomstrand Chondrodysplasia / Eiken Syndrome	15	39728332 - 39730868
INPPL1	Inositol polyphosphate phosphatase-like 1	Opsismodysplasia	15	52609012 - 52623088
DYNC2H1	Dynein, cytoplasmic 2, heavy chain 1	Short-rib thoracic dysplasia 3 with or without polydactyly	15	5296678 - 5693226
MMP13	Matrix metallopeptidase 13	Missouri type of spondyloepimetaphyseal dysplasia	15	5912037 - 5922736
PEX16	Peroxisomal biogenesis factor 16	Zellweger syndrome	15	76816891 - 76823239
LBR	Lamin B receptor	Greenberg dysplasia	16	29148949 - 29177234
PEX14	Peroxisomal biogenesis factor 14	Zellweger syndrome (ZS)	16	43846178 - 43992240
RAB33B	RAB33B, member RAS oncogene family	Smith-McCort dysplasia-2	17	18553784 - 18573704
TRPV4	Transient receptor potential cation channel, subfamily V, member 4	Metatropic dysplasia	17	65661850 - 65699848
PEX12	Peroxisomal biogenesis factor 12	Zellweger syndrome	19	15081837 - 15086493
COL1A1	Collagen, type I, alpha 1	Osteogenesis imperfecta types I-IV / Ehlers-Danlos syndrome type VII	19	37088236 - 37106182
CANT1	Calcium activated nucleotidase	Desbuquois dysplasia-1	19	54009699 - 54026224
SOX9	SRY (sex determining region Y)-box 9	Campomelic dysplasia	19	59491809 - 59494929
ANKH	Mouse progressive ankylosis gene	Autosomal dominant craniometaphyseal dysplasia	20	58376939 - 58546813
ACAN	Aggrecan	Chondrodysplasia in the mouse and chick	21	20800158 - 20869567
TRIP11	Thyroid hormone receptor interactor 11	Achondrogenesis, type IA	21	57260834 - 57331371
SUMF1	Sulfatase modifying factor 1	Multiple sulfatase deficiency (diverse symptoms, incl sceletal abnormalities, mild chondr.dyspl)	22	21994926 - 22088654
FLNB	Filamin B	Atelosteogenesis type I / boomerang dysplasia / Larsen syndrome	22	43674720 - 43815741
PTHR1 / PTH1R	Parathyroid hormone 1 receptor	Jansen metaphyseal chondrodysplasia / Blomstrand chondrodysplasia	22	53161300 - 53224114
CRTAP / CASP	Cartilage-associated protein	Osteogenesis imperfecta Type VII	22	7532377 - 7565773
PEX6	Peroxisomal biogenesis factor 6	Zellweger syndrome	23	16583122 - 16597430
COL11A2	Collagen, type XI, alpha 2	Otospondylomegaepiphyseal dysplasia / Stickler syndrome type III	23	7289489 - 7319055
DYM	Dymeclin	Smith-McCort dysplasia-1	24	49191769 - 49590643
PKD1	Polycystic kidney disease 1	Null-mut leads to malformations with osteochondrodysplasia	25	1626972 - 1666293
SBDS	Shwachman-Bodian-Diamond syndrome	Shwachman-Diamond syndrome	25	28630817 - 28636300
FGFR2	Fibroblast growth factor receptor 2	Crouzon syndrome /Apert syndrome / Jackson-Weiss syndrome / Pfeiffer syndrome	26	41823603 - 41930991
FGFR1	Fibroblast growth factor receptor 1	Pfeiffer syndrome	27	33250383 - 33300646
CHST3	Carbohydrate sulfotransferase-3	Spondyloepiphyseal dysplasia with congenital joint dislocations	28	28223641 - 28261828
GNPAT	Dihydroxyacetonephosphate acyltransferase	Rhizomelic chondrodysplasia punctata	28	3378615 - 3418362
BMPR1A	Bone morphogenetic protein receptor, type IA	Mice: double mutants develop severe generalized chondrodysplasia	28	41735517 - 41877895
FGF4	Fibroblast growth factor 4	Dog: retrogene encoding Fgf4 is strongly associated with chondrodysplasia	29	47656594 - 47657616
ARSF	Arylsulfatase F	Chondrodysplasia punctata	unknown	unknown
TRAPPC2	Trafficking protein particle complex 2	Spondyloepiphyseal dysplasia tarda	X	136987601 - 136999691
ARSE	Arylsulfatase E	Chondrodysplasia punctata, X-linked recessive	X	139011358 - 139033621
NSDHL	NAD(P) dependent steroid dehydrogenase-like	CHILD syndrome	X	35387262 - 35413263
BGN	Biglycan	X-linked dominant chondrodysplasia punctata	X	39639857 - 39653691
EBP	Delta(8)-delta(7) sterol isomerase emopamil-binding protein	X-linked dominant chondrodysplasia punctata-2	X	91735267 - 91739381
HDAC6	Histone deacetylase 6	X-linked dominant chondrodysplasia	X	91994275 - 92013214

## Sheet: vcf_filter_genes_bulldog_02
Bovine chromosome	Start position in bp	End position in bp	Gene symbol	Associated phenotype
1	118.372.025	118.372.025	ERICH6
3	18.627.203	18.627.203	RPTN
3	103.608.533	103.608.533	ENSBTAG00000037770
4	106.465.403	106.465.403	ENSBTAG00000046433
4	106.465.403	106.465.403	ENSBTAG00000047072
4	113.389.389	113.389.389	KRBA1
5	32.476.082	32.476.082	COL2A1	Achondrogenesis type II / Czech dysplasia / otospondylomegaepiphyseal dysplasia
5	113.622.055	113.622.055	ENSBTAG00000037632
5	113.622.055	113.622.055	MGC127055
5	115.409.358	115.409.358	EFCAB6
5	121.142.424	121.142.424	ENSBTAG00000046844
5	121.142.424	121.142.424	ENSBTAG00000047080
5	121.142.424	121.142.424	MOV10L1
6	38.064.021	38.064.021	PKD2
7	4.878.163	4.878.163	ENSBTAG00000033886
7	4.878.163	4.878.163	KIAA1683
7	12.368.503	12.368.503	DNAJB1
7	20.836.595	20.836.600	PLIN4
7	45.923.926	45.923.926	BTBD2
8	22.782.843	22.782.843	ENSBTAG00000046427
8	86.046.066	86.046.066	WNK2
8	87.005.156	87.005.156	ENSBTAG00000031359
10	10.660.183	10.660.189	CMYA5
10	93.309.383	93.309.383	CEP128
10	93.309.383	93.309.383	ENSBTAG00000047322
11	45.794.383	45.794.383	NCK2
12	70.048.501	70.048.501	ENSBTAG00000032603
12	75.485.443	75.485.477	ENSBTAG00000026070
13	11.176.744	11.176.780	ENSBTAG00000004354
13	41.911.472	41.911.472	FOXA2
14	17.498.701	17.498.701	FER1L6
15	47.050.975	47.050.975	DCHS1
15	49.604.533	49.604.533	OR51T1
15	56.880.492	56.884.267	ENSBTAG00000027438
15	81.133.484	81.133.484	ENSBTAG00000006421
15	81.173.668	81.173.668	ENSBTAG00000036131
15	81.173.668	81.173.668	ENSBTAG00000039801
16	68.879.914	68.879.914	PRG4
17	45.061.912	45.061.912	ENSBTAG00000013001
17	45.930.310	45.930.310	GALNT9
17	46.079.049	46.079.049	EP400
17	54.168.257	54.168.257	DNAH10
17	55.743.506	55.743.506	SETD1B
18	47.523.761	47.523.761	ZNF251
18	49.906.215	49.906.215	AKT2
18	63.351.508	63.351.509	ENSBTAG00000005841
18	64.050.250	64.050.250	ZFP28
18	64.273.989	64.273.989	BTA-MIR-2900
18	64.273.989	64.273.989	PEG3
18	65.121.562	65.121.562	ENSBTAG00000038635
19	34.019.258	34.019.258	NCOR1
19	36.815.078	36.815.078	EPN3
21	29.766.231	29.766.231	PRDM7
23	26.937.848	26.938.085	ENSBTAG00000048304
23	28.331.835	28.331.835	ENSBTAG00000005146
23	28.471.240	28.472.481	JSP.1
24	42.312.691	42.312.691	TXNDC2
25	26.840.912	26.840.912	ZNF48
25	26.840.912	26.840.912	ZNF771
25	36.305.710	36.305.710	ACHE
25	36.305.710	36.305.710	SRRT
25	36.305.710	36.305.710	UFSP1
26	47.855.289	47.855.289	MKI67
29	27.771.169	27.771.169	ENSBTAG00000037623
30	39.191.723	39.329.622	ENSBTAG00000022807
30	39.329.622	39.329.622	ENSBTAG00000038288
30	39.329.622	39.329.622	ENSBTAG00000047577
30	107.818.989	107.818.996	USP9Y
